# Supplementary material for: Vitamins and Minerals for Blood Pressure Reduction in the General, Normotensive Population: A Systematic Review and Meta-Analysis of Six Supplements
Source: Nutrients. 2023 Sep 30;15(19):4223. doi: 10.3390/nu15194223 (PMC10574336; doi:10.3390/nu15194223)
Supplement: Supplementary file 1 [file nutrients-15-04223-s001.zip]

Archive with 1 entries (1 files):
- nutrients-2630265-supplementary.pdf
